# Supplementary material for: Factors contributing to the frequent interspecies transmission of G4P[6] Rotavirus alphagastroenteritidis strains from pigs to humans in Vietnam: molecular epidemiological insights
Source: Microb Genom. 2026 Apr 24;12(4):001685. doi: 10.1099/mgen.0.001685 (PMC13108923; doi:10.1099/mgen.0.001685)
Supplement: Uncited Supplementary Material 2. [file mgen-12-01685-s002.xlsx]

## Sheet: Table S1
Table S1. Accession numbers and genotypes of 11 genome segments of G4 and/or P[6] strains analyzed in this study.
Strain	GP combination	VP7		VP4		VP6		VP1		VP2		VP3		NSP1		NSP2		NSP3		NSP4		NSP5
		geontype	Accession No.	geontype	Accession No.	geontype	Accession No.	geontype	Accession No.	geontype	Accession No.	geontype	Accession No.	geontype	Accession No.	geontype	Accession No.	geontype	Accession No.	geontype	Accession No.	geontype	Accession No.
RVN15.657	G4P[6]	G4	LC875846	P[6]	LC875847	I1	LC875848	R1	LC875849	C1	LC875850	M1	LC875851	A8	LC875852	N1	LC875853	T1	LC875854	E1	LC875855	H1	LC875856
RVN15.750	G4P[6]	G4	LC875857	P[6]	LC875858	I1	LC875859	R1	LC875860	C1	LC875861	M1	LC875862	A8	LC875863	N1	LC875864	T7	LC875865	E1	LC875866	H1	LC875867
RVN15.931	G4P[6]	G4	LC875868	P[6]	LC875869	I1	LC875870	R1	LC875871	C1	LC875872	M1	LC875873	A8	LC875874	N1	LC875875	T1	LC875876	E1	LC875877	H1
RVN15.1083	G3P[6]	G3	LC875878	P[6]	LC875879	I1	LC875880	R1	LC875881	C1	LC875882	M1	LC875883	A1	LC875884	N1	LC875885	T1	LC875886	E1	LC875887	H1	LC875888
RVN15.1337	G4P[6]	G4	LC875889	P[6]	LC875890	I1	LC875891	R1	LC875892	C1	LC875893	M1	LC875894	A8	LC875895	N1	LC875896	T1	LC875897	E1	LC875898	H1	LC875899
RVN15.1426	G4P[6]	G4	LC875900	P[6]	LC875901	I1	LC875902	R1	LC875903	C1	LC875904	M1	LC875905	A8	LC875906	N1	LC875907	T7	LC875908	E1	LC875909	H1	LC875910
RVN15.1434	G9P[6]	G9	LC875911	P[6]	LC875912	I5	LC875913	R1	LC875914	C1	LC875915	M1	LC875916	A8	LC875917	N1	LC875918	T7	LC875919	E1	LC875920	H1	LC875921
RVN16.125	G4P[6]	G4	LC875922	P[6]	LC875923	I1	LC875924	R1	LC875925	C1	LC875926	M1	LC875927	A8	LC875928	N1	LC875929	T1	LC875930	E1	LC875931	H1	LC875932
RVN16.205	G5P[6]	G5	LC875933	P[6]	LC875934	I5	LC875935	R1	LC875936	C1	LC875937	M1	LC875938	A8	LC875939	N1	LC875940	T7	LC875941	E1	LC875942	H1	LC875943
RVN16.225	G5P[6]	G5	LC875944	P[6]	LC875945	I5	LC875946	R1	LC875947	C1	LC875948	M1	LC875949	A8	LC875950	N1	LC875951	T7	LC875952	E1	LC875953	H1	LC875954
RVN16.357	G4P[6]	G4	LC875955	P[6]	LC875956	I1	LC875957	R1	LC875958	C1	LC875959	M1	LC875960	A8	LC875961	N1	LC875962	T7	LC875963	E1	LC875964	H1	LC875965
RVN16.382	G9P[6]	G9	LC875966	P[6]	LC875967	I5	LC875968	R1	LC875969	C1	LC875970	M1	LC875971	A8	LC875972	N1	LC875973	T1	LC875974	E1	LC875975	H1	LC875976
RVN16.501	G4P[6]	G4	LC875977	P[6]	LC875978	I1	LC875979	R1	LC875980	C1	LC875981	M1	LC875982	A8	LC875983	N1	LC875984	T7	LC875985	E1	LC875986	H1	LC875987
RVN16.575	G4P[6]	G4	LC875988	P[6]	LC875989	I1	LC875990	R1	LC875991	C1	LC875992	M1	LC875993	A8	LC875994	N1	LC875995	T7	LC875996	E1	LC875997	H1	LC875998
RVN16.670	G4P[6]	G4	LC875999	P[6]	LC876000	I1	LC876001	R1	LC876002	C1	LC876003	M1	LC876004	A8	LC876005	N1	LC876006	T7	LC876007	E1	LC876008	H1	LC876009
RVN16.677	G4P[6]	G4	LC876010	P[6]	LC876011	I1	LC876012	R1	LC876013	C1	LC876014	M1	LC876015	A8	LC876016	N1	LC876017	T1	LC876018	E1	LC876019	H1	LC876020
RVN16.1107	G4P[6]	G4	LC876021	P[6]	LC876022	I1	LC876023	R1	LC876024	C1	LC876025	M1	LC876026	A8	LC876027	N1	LC876028	T1	LC876029	E1	LC876030	H1	LC876031
RVN16.1115	G5P[6]	G5	LC876032	P[6]	LC876033	I5	LC876034	R1	LC876035	C1	LC876036	M1	LC876037	A8	LC876038	N1	LC876039	T1	LC876040	E1	LC876041	H1	LC876042
RVN16.1121	G4P[6]	G4	LC876043	P[6]	LC876044	I1	LC876045	R1	LC876046	C1	LC876047	M1	LC876048	A8	LC876049	N1	LC876050	T7	LC876051	E1	LC876052	H1	LC876053
RVN16.1156	G4P[6]	G4	LC876054	P[6]	LC876055	I1	LC876056	R1	LC876057	C1	LC876058	M1	LC876059	A8	LC876060	N1	LC876061	T7	LC876062	E1	LC876063	H1	LC876064
RVN16.1396	G4P[6]	G4		P[6]		I1		R1		C1		M1		A8		N1		T1		E1		H1
RVN17.0100	G4P[6]	G4	LC876065	P[6]	LC876066	I1	LC876067	R1	LC876068	C1	LC876069	M1	LC876070	A8	LC876071	N1	LC876072	T1	LC876073	E1	LC876074	H1	LC876075
RVN17.0155	G4P[8]	G4	LC876076	P[8]	LC876077	I1	LC876078	R1	LC876079	C1	LC876080	M1	LC876081	A1	LC876082	N1	LC876083	T1	LC876084	E1	LC876085	H1	LC876086
RVN17.0242	G4P[6]	G4	LC876087	P[6]	LC876088	I5	LC876089	R1	LC876090	C1	LC876091	M1	LC876092	A8	LC876093	N1	LC876094	T1	LC876095	E1	LC876096	H1	LC876097
RVN17.0260	G4P[6]	G4	LC876098	P[6]	LC876099	I1	LC876100	R1	LC876101	C1	LC876102	M1	LC876103	A8	LC876104	N1	LC876105	T1	LC876106	E1	LC876107	H1	LC876108
RVN17.0261	G4P[6]	G4	LC876109	P[6]	LC876110	I1	LC876111	R1	LC876112	C1	LC876113	M1	LC876114	A8	LC876115	N1	LC876116	T1	LC876117	E1	LC876118	H1	LC876119
RVN17.0334	G4P[6]	G4	LC876120	P[6]	LC876121	I1	LC876122	R1	LC876123	C1	LC876124	M1	LC876125	A8	LC876126	N1	LC876127	T1	LC876128	E1	LC876129	H1	LC876130
RVN17.0347	G4P[8]	G4	LC876131	P[8]	LC876132	I1	LC876133	R1	LC876134	C1	LC876135	M1	LC876136	A1	LC876137	N1	LC876138	T1	LC876139	E1	LC876140	H1	LC876141
RVN17.0495	G4P[6]	G4	LC876142	P[6]	LC876143	I1	LC876144	R1	LC876145	C1	LC876146	M1	LC876147	A8	LC876148	N1	LC876149	T1	LC876150	E1	LC876151	H1	LC876152
RVN17.0584	G4P[6]	G4	LC876153	P[6]	LC876154	I1	LC876155	R1	LC876156	C1	LC876157	M1	LC876158	A8	LC876159	N1	LC876160	T1	LC876161	E1	LC876162	H1	LC876163
RVN17.0635	G4P[6]	G4	LC876164	P[6]		I1	LC876165	R1	LC876166	C1	LC876167	M1	LC876168	A8	LC876169	N1	LC876170	T1	LC876171	E1	LC876172	H1	LC876173
RVN17.0681	G4P[8]	G4	LC876174	P[8]	LC876175	I1	LC876176	R1	LC876177	C1	LC876178	M1	LC876179	A1	LC876180	N1	LC876181	T1	LC876182	E1	LC876183	H1	LC876184
RVN17.0687	G4P[8]	G4	LC876185	P[8]	LC876186	I1	LC876187	R1	LC876188	C1	LC876189	M1	LC876190	A1	LC876191	N1	LC876192	T1	LC876193	E1	LC876194	H1	LC876195
RVN17.0693	G4P[8]	G4	LC876196	P[8]	LC876197	I1	LC876198	R1	LC876199	C1	LC876200	M1	LC876201	A1	LC876202	N1	LC876203	T1	LC876204	E1	LC876205	H1	LC876206
RVN17.0696	G4P[8]	G4	LC876207	P[8]	LC876208	I1	LC876209	R1	LC876210	C1	LC876211	M1	LC876212	A1	LC876213	N1	LC876214	T1	LC876215	E1	LC876216	H1	LC876217
RVN17.0801	G4P[8]	G4	LC876218	P[8]	LC876219	I1	LC876220	R1	LC876221	C1	LC876222	M1	LC876223	A1	LC876224	N1	LC876225	T1	LC876226	E1	LC876227	H1	LC876228
RVN17.0804	G4P[8]	G4	LC876229	P[8]	LC876230	I1	LC876231	R1	LC876232	C1	LC876233	M1	LC876234	A1	LC876235	N1	LC876236	T1	LC876237	E1	LC876238	H1	LC876239
RVN17.0813	G4P[8]	G4	LC876240	P[8]	LC876241	I1	LC876242	R1	LC876243	C1	LC876244	M1	LC876245	A1	LC876246	N1	LC876247	T1	LC876248	E1	LC876249	H1	LC876250
RVN17.0849	G4P[6]	G4	LC876251	P[6]	LC876252	I1	LC876253	R1	LC876254	C1	LC876255	M1	LC876256	A8	LC876257	N1	LC876258	T7	LC876259	E1	LC876260	H1	LC876261
RVN17.0860	G4P[6]	G4	LC876262	P[6]	LC876263	I1	LC876264	R1	LC876265	C1	LC876266	M1	LC876267	A8	LC876268	N1	LC876269	T7	LC876270	E1	LC876271	H1	LC876272
RVN17.0865	G4P[6]	G4	LC876273	P[6]	LC876274	I1	LC876275	R1	LC876276	C1	LC876277	M1	LC876278	A8	LC876279	N1	LC876280	T7	LC876281	E1	LC876282	H1	LC876283

## Sheet: Table S2
Table S2. Methods for G and P genotyping used in this study.
Typing method	G genotyping			P genotyping
	Covered genotypes	References		Covered genotypes	References
A	G1, G2, G3, G4, G8, G9	Gouvea et al., J Clin Microbiol, 1990		P[4], P[6], P[8], P[9], P[10], P[11]	Gentsch et al., J Clin Microbiol, 1992
		Iturriza-Gomara et al., J Clin Microbiol, 2001			Iturriza-Gomara et al., J Clin Microbiol, 2000
		Iturriza -Gomara et al., J Clin Virol, 2004			Simmonds et al., J Clin Virol, 2008
B	G1, G2, G3, G4, G8, G9, G12	Gouvea et al., J Clin Microbiol, 1990		P[4], P[6], P[8], P[9], P[10]	Gentsch et al., J Clin Microbiol, 1992
		Das et al., J Clin Microbiol, 1994			Esona et al., J Virol Methods, 2015
		Cunliffe et al., J Med Virol, 1999
		Iturriza-Gomara et al., J Clin Microbiol, 2001
		Esona et al., J Virol Methods, 2015
